# Supplementary material for: Development and Validation of the Meiji Nutritional Profiling System per Serving Size
Source: Nutrients. 2024 Aug 14;16(16):2700. doi: 10.3390/nu16162700 (PMC11357180; doi:10.3390/nu16162700)
Supplement: Supplementary file 1 [file nutrients-16-02700-s001.zip]

Archive with 1 entries (1 files):
- nutrients-3145034-supplementary.pdf
